# Supplementary material for: Whole-Genome and Plasmid Comparative Analysis of Campylobacter jejuni from Human Patients in Toyama, Japan, from 2015 to 2019
Source: Microbiol Spectr. 2023 Jan 9;11(1):e02659-22. doi: 10.1128/spectrum.02659-22 (PMC9927224; doi:10.1128/spectrum.02659-22)
Supplement: Supplemental file 2 — Tables S1 to S3. Download spectrum.02659-22-s0002.xlsx, XLSX file, 0.04 MB [file spectrum.02659-22-s0002.xlsx]

## Sheet: Table S1
Table S1. Multilocus sequence typing (MLST), Penner typing, antibiotic resistance genotype and phenotype of the 116 Campylobacter jejuni isolates in this study.
Strain name	Isolating date	Source	WGS	ST	CC	*Penner serotype	*Penner genotype	b-lactamase (%coverage/%identity)	**b-lactamase serch in BLDB	tet(O) (%coverage/%identity)	AMEs	cat	GyrA	CX1	AM10	CEC30	CMZ30	IPM10	ATM30	Te30	E15	S10	K30	AN30	ARB30	GM10	NA30	NOR10	OFX5	CIP5	SXT	LZD30	CL10	C30	FF50	RA5	NB30
THJ001	20150223	Kouseiren Takaoka Hospital	○	4526	CC21	UT	B:HS2	blaOXA-193 (100/99.87)	blaOXA-193	tet(O) (99.95/94.9)	.	.	T86I	0.6	0.6	1.96667	0.6	4.66667	0.6	0.6	4	2.86667	2.9	3.2	3.26667	3.06667	0.6	0.6	0.9	0.6	2.63333	2.96667	1.03333	3.5	2.46667	0.6	1.73333
THJ002	20150225	Kouseiren Takaoka Hospital	○	50	CC21	UT	A:HS1	blaOXA-193 (100/99.74)	blaOXA-591	.	.	.	.	0.6	2.3	2.3	0.6	4.43333	0.6	4.43333	3.33333	2.76667	2.6	2.76667	3.13333	2.73333	3.33333	3.83333	3.8	4	2.86667	2.7	0.966667	3.76667	2.66667	0.6	1.56667
THJ003	20150303	Kouseiren Takaoka Hospital	○	4526	CC21	UT	B:HS2	blaOXA-193 (100/99.87)	blaOXA-193	tet(O) (99.95/94.9)	.	.	T86I	0.6	0.6	1.73333	0.6	4.53333	0.6	0.6	3.96667	2.6	2.63333	3.16667	3.3	3.13333	0.6	0.6	0.766667	0.6	2.5	2.93333	1.06667	3.53333	2.2	0.6	1.8
THJ004	20150430	Kouseiren Takaoka Hospital	○	4526	CC21	UT	B:HS2	blaOXA-193 (100/99.87)	blaOXA-193	tet(O) (100/99.74)	.	.	T86I	0.6	2.46667	2.23333	0.6	4.76667	0.6	0.766667	3.83333	2.8	2.8	2.96667	3.3	2.83333	0.6	0.6	0.6	0.6	2.5	2.93333	1	3.66667	2.46667	0.6	1.7
THJ005	20150604	Kouseiren Takaoka Hospital	○	440	CC443	UT	Y:HS37	blaOXA-61 (93.54/89.32)	blaOXA-576	.	.	.	.	0.6	2.43333	1.8	0.6	4.1	0.6	4.56667	3.66667	2.73333	2.76667	3.03333	3.1	2.93333	3.26667	4	3.7	4.16667	2.43333	2.66667	1.1	3.83333	2.83333	0.6	1.56667
THJ006	20150604	Kouseiren Takaoka Hospital	×	n.t.	n.t.	UT	n.t.	.	.	.	.	.	.	0.6	2	2.06667	0.6	4.36667	0.6	4.4	3.13333	2.66667	2.63333	2.86667	3.06667	2.96667	3.26667	3.93333	3.63333	3.9	2.73333	2.43333	1.2	3.33333	2.63333	0.6	1.4
THJ007	20150617	Kouseiren Takaoka Hospital	○	5261	CC257	J:HS11	J:HS11	blaOXA-193 (100/99.61)	blaOXA-461	tet(O) (100/99.84)	.	.	.	0.6	2.23333	1.8	0.6	4.9	0.6	1.1	3.66667	2.7	2.7	3.16667	3.1	3.23333	3.46667	3.9	3.96667	4.33333	2.7	3	1	3.86667	2.8	0.6	1.56667
THJ008	20150617	Kouseiren Takaoka Hospital	○	354	CC354	UT	R:HS53	blaOXA-193 (100/99.61)	blaOXA-460	.	.	.	.	0.6	2.5	2.3	0.6	4.4	0.6	4.36667	3.53333	2.6	2.53333	2.86667	2.93333	2.7	3.06667	3.86667	3.46667	4.13333	2.8	2.73333	1.36667	3.76667	2.2	0.6	1.56667
THJ009	20150618	Kouseiren Takaoka Hospital	○	42	CC42	UT	HS29	.	.	.	.	.	T86I	0.6	3.2	2.3	0.6	4.3	0.6	4.36667	3.56667	2.26667	2.43333	2.76667	2.93333	2.6	0.6	0.6	0.6	0.7	2.16667	3	0.833333	3.53333	1.33333	0.6	1.36667
THJ010	20150618	Kouseiren Takaoka Hospital	○	4253	CC21	UT	B:HS2	blaOXA-193 (100/99.87)	blaOXA-193	.	.	.	.	0.6	2.3	2.06667	0.6	4.83333	0.6	4.66667	3.73333	2.83333	2.8	3.2	3.23333	2.8	3.26667	3.93333	3.93333	4.03333	2.4	2.83333	1.03333	3.73333	2.73333	0.6	1.56667
THJ011	20150625	Kouseiren Takaoka Hospital	○	22	CC22	O:HS19	O:HS19	blaOXA-193 (100/99.74)	blaOXA-592	.	.	.	T86I	0.6	1.63333	2.03333	0.6	4.33333	0.6	4.26667	3.56667	2.53333	2.46667	2.83333	2.9	3	0.6	0.6	0.6	0.6	2.73333	2.76667	0.933333	3.66667	2.3	0.6	1.5
THJ012	20150707	Kouseiren Takaoka Hospital	○	12003	CC354	U:HS31	U:HS31	blaOXA-193 (100/99.61)	blaOXA-460	.	.	.	.	0.6	2.56667	2.53333	0.6	4.53333	0.6	4.33333	3.26667	2.66667	2.5	2.93333	3.13333	2.83333	3	3.43333	3.43333	3.63333	2.5	2.63333	1.23333	3.43333	1.9	0.6	1.5
THJ013	20150727	Kouseiren Takaoka Hospital	○	45	CC45	UT	HS42	blaOXA-193 (100/99.87)	blaOXA-193	.	.	.	T86I	0.6	2.9	2.16667	0.6	4.43333	0.6	4.56667	3.16667	2.46667	2.33333	2.86667	2.9	2.6	0.6	0.6	0.6	0.6	2.2	2.6	0.666667	3.56667	2.03333	0.6	1.23333
THJ014	20150810	Kouseiren Takaoka Hospital	○	806	CC21	D:HS4 complex	D:HS4 complex	blaOXA-193 (100/99.87)	blaOXA-193	tet(O) (100/99.9)	.	.	.	0.6	2.36667	2.4	0.6	4.8	0.6	1.3	3.36667	2.46667	2.5	2.86667	3.1	2.7	3.46667	4	3.8	4.26667	2.66667	2.86667	1.06667	3.73333	2.2	0.6	1.43333
THJ015	20150813	Kouseiren Takaoka Hospital	×	n.t.	n.t.	Z6:HS55	n.t.	.	.	.	.	.	.	0.6	2.53333	1.46667	0.6	4.43333	0.6	4.13333	2.96667	2.63333	2.8	3.16667	3.2	3.03333	0.6	0.6	0.6	0.6	1.8	2.2	1.13333	3.3	1.5	0.6	1.23333
THJ016	20150816	Kouseiren Takaoka Hospital	○	440	CC443	UT	Y:HS37	blaOXA-61 (93.54/89.32)	blaOXA-576	tet(O) (100/99.79)	.	.	.	0.6	3.46667	2.5	0.6	4.5	0.6	1.2	3.9	2.93333	3.03333	2.96667	3.3	3.1	3.26667	3.9	3.6	4.13333	2.26667	2.86667	1	3.83333	2.5	0.6	1.56667
THJ017	20150821	Kouseiren Takaoka Hospital	○	2297	.	L:HS15	L:HS15	.	.	tet(O) (99.95/94.9)	.	.	T86I	0.6	3.8	2.6	0.666667	4.33333	0.6	0.8	3.63333	2.5	2.56667	2.73333	3	2.73333	0.6	0.6	1	1.36667	2.83333	2.96667	1	3.7	2.26667	0.6	1.76667
THJ018	20150909	Kouseiren Takaoka Hospital	○	922	.	C:HS3	C:HS3	blaOXA-193 (100/99.74)	blaOXA-193	.	.	.	T86I	0.6	2.6	2.6	0.6	4.56667	0.6	4.4	3.46667	2.63333	2.96667	2.96667	3.23333	3.2	0.6	0.6	0.6	0.666667	1.93333	2.76667	1.23333	3.56667	2.23333	0.6	1.36667
THJ019	20150914	Kouseiren Takaoka Hospital	○	21	CC21	B:HS2	B:HS2	blaOXA-193 (100/99.87)	blaOXA-193	tet(O) (99.95/94.85)	.	.	T86I	0.6	2.33333	2.46667	0.6	4.86667	0.6	0.6	3.46667	2.63333	3.06667	2.9	3.13333	3	0.6	0.6	0.6	0.6	2.5	2.53333	1.13333	3.5	2.43333	0.6	1.63333
THJ020	20150924	Kouseiren Takaoka Hospital	○	2274	.	UT	G:HS8	blaOXA-193 (100/99.87)	blaOXA-193	tet(O) (100/99.32)	.	.	T86I	0.6	2.5	2.03333	0.6	4.23333	0.6	1.23333	3.46667	2.7	2.66667	2.96667	3.13333	2.86667	0.6	0.6	0.8	0.8	3.3	2.86667	1.2	3.53333	2.9	0.6	1.66667
THJ021	20151024	Kouseiren Takaoka Hospital	○	918	CC48	UT	D:HS4 complex	blaOXA-193 (100/99.87)	blaOXA-193	.	.	.	.	0.6	2.4	2.5	0.6	4.53333	0.6	4.5	3.4	2.46667	2.46667	2.86667	3	2.96667	3.26667	4.06667	3.83333	4.1	2.66667	2.5	1.03333	3.5	3.03333	0.6	1.56667
THJ022	20151124	Kouseiren Takaoka Hospital	○	4389	CC464	UT	G:HS8	.	.	tet(O) (100/99.9)	.	.	T86A	0.6	3.46667	2.43333	0.6	4.76667	0.6	1.06667	3.6	2.76667	2.8	3.03333	3.3	3.06667	0.6	3.26667	3.03333	3.6	3.06667	3	1.1	3.83333	2.6	0.6	1.43333
THJ023	20151124	Kouseiren Takaoka Hospital	○	4253	CC21	UT	B:HS2	blaOXA-193 (87.6/99.85)	blaOXA-786	.	.	.	T86I	0.6	3.56667	2.26667	0.6	4.46667	0.6	4.6	3.73333	2.63333	2.76667	2.86667	3.13333	2.9	0.6	0.6	0.6	0.6	2.53333	2.5	1.13333	3.63333	2.6	0.6	1.46667
THJ024	20151124	Kouseiren Takaoka Hospital	×	n.t.	n.t.	UT	n.t.	.	.	.	.	.	.	0.6	3.63333	2.2	0.6	4.4	0.6	4.56667	3.66667	2.63333	2.86667	2.93333	3.1	2.86667	0.6	0.6	0.6	0.6	2.56667	2.66667	1.03333	3.5	2.3	0.6	1.5
THJ025	20151210	Kouseiren Takaoka Hospital	○	354	CC354	UT	R:HS53	blaOXA-193 (100/99.48)	blaOXA-460*	.	.	.	.	0.6	2.93333	1.56667	0.6	4.46667	0.6	4.26667	3.46667	2.7	2.6	3.06667	3.06667	3.03333	3.33333	3.86667	3.73333	4.1	2.2	2.63333	1.1	3.53333	2.96667	0.6	1.66667
THJ026	20151224	Kouseiren Takaoka Hospital	○	933	CC403	UT	undifined	.	.	tet(O) (100/99.9)	.	.	.	0.6	3.16667	2.2	0.6	4.73333	0.6	1.23333	3.5	2.3	2.16667	2.66667	2.93333	2.73333	3.13333	4.06667	3.56667	4.03333	2.86667	2.13333	0.6	3.4	2.83333	0.6	1.26667
THJ027	20160107	Kouseiren Takaoka Hospital	○	61	CC61	UT	D:HS4 complex	blaOXA-193 (100/99.87)	blaOXA-193	.	.	.	T86I	0.6	2.33333	1.83333	0.6	4.53333	0.6	4.5	3.06667	2.5	2.5	2.76667	3.13333	2.83333	0.6	0.6	0.6	0.6	2.76667	2.66667	1.16667	3.5	1.26667	0.6	1.3
THJ028	20160111	Kouseiren Takaoka Hospital	○	10425	CC353	UT	C:HS3	.	.	tet(O) (100/99.32)	.	.	.	0.6	2.7	1.53333	0.6	4.7	0.6	0.7	3	2.46667	2.43333	2.83333	3	2.83333	3.26667	3.96667	3.46667	4	2.73333	2.46667	1.2	3.4	2.8	0.6	1.2
THJ029	20160514	Kouseiren Takaoka Hospital	○	8147	CC354	UT	R:HS53	blaOXA-193 (100/99.48)	blaOXA-460*	.	.	.	T86I	0.6	2.73333	1.46667	0.6	4.56667	0.6	4.33333	3.4	2.63333	2.7	2.9	3.06667	2.86667	0.6	0.6	0.6	0.6	2.76667	2.56667	1.16667	3.66667	2.8	0.6	1.3
THJ030	20160520	Kouseiren Takaoka Hospital	×	n.t.	n.t.	UT	n.t.	.	.	.	.	.	.	0.6	2.33333	2.3	0.6	4.6	0.6	4.43333	3.56667	2.46667	2.4	2.83333	3.1	2.9	0.6	0.6	0.6	0.6	1.86667	2.9	1	3.6	3.63333	0.6	1.46667
THJ031	20160607	Kouseiren Takaoka Hospital	○	137	CC45	P:HS21	P:HS21	blaOXA-193 (100/99.87)	blaOXA-193	.	.	.	T86I	0.6	2.36667	2	0.6	4.13333	0.6	4.33333	3.23333	2.46667	2.3	2.86667	2.96667	2.8	0.6	0.6	0.6	0.6	2.13333	2.8	1.16667	3.46667	2.5	0.6	1.36667
THJ032	20160620	Kouseiren Takaoka Hospital	○	5255	CC460	D:HS4 complex	D:HS4 complex	.	.	.	.	.	T86I	0.6	2.4	1.56667	0.6	4.5	0.6	4	3.36667	2.63333	2.7	2.86667	3.03333	2.86667	0.6	0.6	0.6	0.6	1.86667	2.53333	1.03333	3.43333	1.86667	0.6	1.16667
THJ033	20160702	Kouseiren Takaoka Hospital	○	4526	CC21	UT	B:HS2	blaOXA-193 (100/99.87)	blaOXA-193	tet(O) (100/99.74)	.	.	T86I	0.6	2.43333	2.63333	0.6	4.33333	0.6	0.9	3.86667	2.7	2.66667	3.13333	3.2	3.06667	0.6	0.6	0.6	0.6	2.53333	2.9	1.1	3.63333	2.16667	0.6	1.53333
THJ034	20160718	Kouseiren Takaoka Hospital	○	918	CC48	UT	D:HS4 complex	blaOXA-193 (100/99.87)	blaOXA-193	.	.	.	.	0.6	2.66667	2.56667	0.6	4.5	0.6	4.46667	3.36667	2.23333	2.26667	2.76667	3.06667	2.76667	3.2	3.8	3.56667	3.93333	2.4	2.9	1.26667	3.56667	2.93333	0.6	1.53333
THJ035	20160722	Kouseiren Takaoka Hospital	○	4526	CC21	B:HS2	B:HS2	blaOXA-193 (100/99.87)	blaOXA-193	.	.	.	T86I	0.6	0.6	1.9	0.6	4.53333	0.6	4.63333	3.9	2.73333	2.7	3.1	3.26667	2.86667	0.6	0.6	0.6	0.6	2.13333	3.13333	1	3.6	2.3	0.6	1.63333
THJ036	20160725	Kouseiren Takaoka Hospital	○	4526	CC21	UT	B:HS2	blaOXA-193 (100/99.87)	blaOXA-193	.	.	.	T86I	0.6	2	1.53333	0.6	5	0.6	4.2	3.3	2.7	2.8	3.23333	3.13333	3.13333	0.6	0.6	0.6	0.6	2.3	2.53333	1	3.4	2.86667	0.6	1.16667
THJ037	20160725	Kouseiren Takaoka Hospital	○	922	.	UT	C:HS3	blaOXA-193 (100/99.74)	blaOXA-193	tet(O) (99.95/94.85)	.	.	.	0.6	2.33333	2.46667	0.6	4.9	0.6	0.766667	3.83333	2.66667	3.13333	3.13333	3.3	3	3.53333	4.06667	3.93333	4.2	2.46667	2.83333	1.26667	3.86667	2.36667	0.6	1.63333
THJ038	20160801	Kouseiren Takaoka Hospital	○	8147	CC354	UT	R:HS53	blaOXA-193 (100/99.48)	blaOXA-460*	.	.	.	T86I	0.6	2.63333	1	0.6	4.43333	0.6	4.2	3.33333	2.56667	2.4	2.96667	3.06667	2.8	0.6	0.6	0.6	0.6	2.53333	2.3	1.16667	3.36667	2.63333	0.6	1.16667
THJ039	20160923	Kouseiren Takaoka Hospital	○	918	CC48	D:HS4 complex	D:HS4 complex	blaOXA-193 (100/99.87)	blaOXA-193	.	.	.	.	0.6	2.66667	2.4	0.6	4.7	0.6	4.66667	3.26667	2.46667	2.36667	3	3.1	3	3.3	3.76667	3.66667	3.76667	2.43333	2.86667	1.13333	3.36667	2.83333	0.6	1.53333
THJ040	20161017	Kouseiren Takaoka Hospital	○	10015	CC21	UT	G:HS8	blaOXA-193 (100/99.74)	blaOXA-591	.	.	.	T86I	0.6	2.5	2.2	0.6	4.6	0.6	4.46667	3.7	2.66667	2.7	3.2	3.2	3	0.6	0.6	0.6	0.6	2.4	2.66667	0.966667	3.66667	3.5	0.6	1.66667
THJ041	20161107	Toyama Prefectural Tonami Health and welfare center	○	440	CC443	n.t.	Y:HS37	blaOXA-61 (93.54/89.32)	blaOXA-576	.	.	.	.	0.6	2.2	1.06667	0.6	4.66667	0.6	3.86667	2.8	2.46667	2.46667	2.9	2.86667	2.63333	2.76667	3.6	3.26667	3.6	1.93333	2.13333	1	3.06667	2.5	0.6	1.16667
THJ042	20161130	Kouseiren Takaoka Hospital	○	12004	CC45	UT	HS42	blaOXA-193 (100/99.87)	blaOXA-193	.	.	.	T86I	0.6	2.46667	2.16667	0.6	4.5	0.6	4	3.33333	2.46667	2.43333	2.86667	3	2.8	0.6	0.6	0.6	0.6	2.66667	2.66667	1.06667	3.46667	2.1	0.6	1.63333
THJ043	20161208	Kouseiren Takaoka Hospital	○	4063	CC283	F:HS6	F:HS6	blaOXA-193 (100/99.87)	blaOXA-193	.	.	.	.	0.6	2.03333	1.96667	0.6	4.26667	0.6	4.06667	3.3	2.53333	2.5	2.83333	2.96667	2.7	3.06667	3.93333	3.63333	4.06667	2.73333	2.06667	1.1	3.5	2.93333	0.6	1.46667
THJ044	20161213	Kouseiren Takaoka Hospital	×	n.t.	n.t.	F:HS6	n.t.	.	.	.	.	.	.	0.6	2.26667	2	0.633333	4.06667	0.6	4.13333	3.1	2.46667	2.63333	2.8	3	2.9	3.3	3.83333	3.6	4.1	2.16667	2.23333	1.03333	3.4	2.96667	0.6	1.46667
THJ045	20161215	Kouseiren Takaoka Hospital	×	n.t.	n.t.	F:HS6	n.t.	.	.	.	.	.	.	0.6	2.36667	2.16667	0.6	4	0.6	4.06667	3.16667	2.3	2.23333	2.9	2.93333	2.7	3.03333	3.9	3.6	3.83333	1.96667	2.16667	1.13333	3.66667	2.93333	0.6	1.36667
THJ046	20161224	Kouseiren Takaoka Hospital	○	12005	.	UT	undifined	.	.	.	.	.	T86I	0.6	2.96667	2	0.6	4.16667	0.6	4.43333	3.43333	2.5	2.56667	2.8	2.4	2.76667	0.6	0.6	0.6	0.6	2.7	2.7	0.9	3.43333	2.66667	0.6	1.46667
THJ047	20170110	Kouseiren Takaoka Hospital	○	354	CC354	UT	R:HS53	blaOXA-193 (100/99.61)	blaOXA-460	tet(O) (100/99.9)	.	.	T86I	0.6	2.66667	1.73333	0.6	4.5	0.6	1.03333	3.7	2.86667	2.73333	3.13333	3.26667	2.86667	0.6	0.6	0.6	0.6	2.56667	2.8	1.46667	3.63333	2.93333	0.6	1.7
THJ048	20170208	Kouseiren Takaoka Hospital	○	4325	.	UT	D:HS4 complex	blaOXA-193 (100/99.87)	blaOXA-193	tet(O) (99.95/94.9)	.	.	T86I	0.6	1.9	1.63333	0.6	4.63333	0.6	0.6	3.23333	2.6	2.66667	2.93333	3.13333	2.93333	0.6	0.6	0.6	0.6	2.73333	2.63333	1.06667	3.5	2.33333	0.6	1.36667
THJ049	20170411	Kouseiren Takaoka Hospital	○	447	CC42	UT	undifined	.	.	.	.	.	.	0.6	2.43333	1.26667	0.6	4.2	0.6	4.13333	2.93333	2.3	2.36667	2.66667	2.93333	2.63333	3.4	3.7	3.5	3.83333	2.23333	2.3	0.9	3.3	2.26667	0.6	1.16667
THJ050	20170524	Kouseiren Takaoka Hospital	○	440	CC443	UT	Y:HS37	blaOXA-61 (93.54/89.32)	blaOXA-576	.	.	.	.	0.6	3	1.93333	0.6	4.03333	0.6	4.26667	3.53333	2.43333	2.26667	2.86667	3.06667	2.76667	3.1	3.86667	3.53333	3.9	1.63333	2.93333	1.23333	3.43333	2.4	0.6	1.53333
THJ051	20170605	Kouseiren Takaoka Hospital	×	n.t.	n.t.	UT	n.t.	.	.	.	.	.	.	0.6	2.6	2.33333	0.6	4.23333	0.6	4.26667	3.46667	2.4	2.3	2.8	3.03333	2.73333	3.16667	3.7	3.66667	4	2.4	2.63333	1.06667	3.53333	2.26667	0.6	1.6
THJ052	20170608	Kouseiren Takaoka Hospital	○	918	CC48	UT	D:HS4 complex	blaOXA-193 (100/99.87)	blaOXA-193	.	.	.	.	0.6	2.66667	2.53333	0.6	4.76667	0.6	4.56667	3.46667	2.63333	2.53333	2.9	3.06667	2.86667	3.16667	3.93333	3.9	4	1.23333	2.56667	1.13333	3.5	3	0.6	1.63333
THJ053	20170630	Kouseiren Takaoka Hospital	○	4526	CC21	UT	B:HS2	blaOXA-193 (100/99.87)	blaOXA-193	.	.	.	T86I	0.6	1.53333	0.8	0.6	4.66667	0.6	3.93333	2.96667	2.56667	2.46667	3	3.16667	2.86667	0.6	0.6	0.6	0.6	1.93333	1.6	0.933333	2.83333	2.76667	0.6	1.2
THJ054	201707	Kouseiren Takaoka Hospital	○	45	CC45	Z:HS38	undifined	blaOXA-184 (100/99.87)	blaOXA-184	.	.	.	.	0.6	1.1	1.43333	0.6	4.36667	0.6	4.43333	3.3	2.5	2.36667	2.93333	3.2	2.8	3.2	3.73333	3.56667	3.83333	2.4	2.46667	1.06667	3.3	2.2	0.6	1.43333
THJ055	20170706	Kouseiren Takaoka Hospital	○	918	CC48	UT	D:HS4 complex	blaOXA-193 (100/99.87)	blaOXA-193	.	.	.	.	0.6	2.7	2.73333	0.6	4.56667	0.7	4.73333	3.76667	2.56667	2.46667	2.76667	3.03333	2.86667	3.3	4.06667	3.4	3.96667	2.73333	3	1.23333	3.86667	1.76667	0.6	1.86667
THJ056	20170706	Kouseiren Takaoka Hospital	○	21	CC21	L:HS15	B:HS2	blaOXA-193 (99.87/99.74)	blaOXA-605*	tet(O) (100/99.9)	ant(6)-Ia & ant(9)-Ia	.	T86I	0.6	1.73333	0.733333	0.6	4.93333	0.6	0.6	2.93333	0.6	2.33333	2.8	3.16667	2.66667	0.6	0.6	0.6	0.6	0.6	0.733333	1.06667	3	2.33333	0.6	1.33333
THJ057	20170710	Kouseiren Takaoka Hospital	○	922	.	C:HS3	C:HS3	blaOXA-193 (100/99.87)	blaOXA-193	tet(O) (100/99.69)	aph(3')-III	cat	T86I	0.6	0.6	1.76667	0.6	4.16667	0.6	1.9	3.46667	2.66667	0.6	3	3.2	3	0.6	0.6	0.6	0.733333	1.93333	2.83333	1.13333	1.6	2.36667	0.6	1.53333
THJ058	20170804	Kouseiren Takaoka Hospital	○	4253	CC21	B:HS2	B:HS2	blaOXA-193 (87.86/99.85)	blaOXA-786	.	.	.	T86I	0.6	2.73333	1.93333	0.6	4.56667	0.6	4.13333	3	2.66667	2.7	3.1	3.13333	2.9	0.6	0.6	0.6	0.6	2.16667	2.2	1	3.2	2.33333	0.6	1.06667
THJ059	20170811	Kouseiren Takaoka Hospital	○	9770	CC464	UT	A:HS1	blaOXA-193 (100/99.48)	blaOXA-461	tet(O) (99.95/94.85)	.	.	T86I	0.6	0.6	1.53333	0.6	4.5	0.6	0.6	3.63333	2.4	2.33333	2.9	3.03333	2.8	0.6	0.6	0.6	0.6	3.16667	2.93333	0.666667	3.63333	2.43333	0.6	1.53333
THJ060	20170817	Kouseiren Takaoka Hospital	○	918	CC48	D:HS4 complex	D:HS4 complex	blaOXA-193 (100/99.87)	blaOXA-193	.	.	.	.	0.6	2.76667	2.6	0.6	4.76667	0.6	4.6	3.56667	2.6	2.56667	3.03333	3.13333	3	3.33333	4	3.76667	3.96667	2.7	2.83333	1.03333	3.53333	2.8	0.6	1.63333
THJ061	20170824	Kouseiren Takaoka Hospital	×	n.t.	n.t.	UT	n.t.	.	.	.	.	.	.	0.6	3.23333	1.83333	0.6	4.96667	0.6	4.6	3.83333	2.63333	2.8	3.2	3.3	2.93333	3.43333	3.93333	3.76667	4.16667	2.76667	3	1.16667	3.63333	2.03333	0.6	1.5
THJ062	20171012	Kouseiren Takaoka Hospital	○	1748	.	UT	HS22	blaOXA-446 (100/99.93)	blaOXA-638	.	.	.	.	0.6	1.6	2.4	0.6	4.6	0.6	4.66667	3.5	2.53333	2.43333	2.93333	3.16667	2.8	3.4	4	4.06667	4.16667	2.76667	3	0.8	3.5	2.2	0.6	1.46667
THJ063	20171018	Kouseiren Takaoka Hospital	○	42	CC42	UT	HS29	.	.	.	.	.	T86I	0.6	3.06667	2.06667	0.6	4.33333	0.6	4.3	3.33333	2.36667	2.56667	2.83333	2.9	2.6	0.6	0.6	0.6	0.6	2.53333	3.13333	0.9	3.53333	1.66667	0.6	1.46667
THJ064	20171122	Kouseiren Takaoka Hospital	○	658	CC658	UT	U:HS31	blaOXA-193 (100/99.74)	blaOXA-193	.	.	.	.	0.6	1.2	0.666667	0.6	4.56667	0.6	3.9	3.06667	2.6	2.56667	2.96667	3.16667	2.9	2.96667	3.33333	3.53333	3.73333	1.9	2	0.6	2.96667	2.7	0.6	1.2
THJ065	20171124	Kouseiren Takaoka Hospital	○	21	CC21	UT	B:HS2	blaOXA-193 (100/99.87)	blaOXA-193	tet(O) (100/99.32)	.	.	T86I	0.6	2.43333	2.13333	0.6	4.56667	0.6	0.6	3.53333	2.56667	2.43333	2.9	3.16667	2.86667	0.6	0.6	0.6	0.6	2.16667	2.73333	1.1	3.73333	2.26667	0.6	1.43333
THJ066	20171206	Kouseiren Takaoka Hospital	○	12006	CC464	UT	B:HS2	.	.	.	.	.	.	0.6	3.6	2.13333	0.6	4.76667	0.6	4.63333	3.63333	2.66667	3.03333	3.2	3.2	2.9	2.96667	3.73333	3.46667	3.83333	2.7	3	1.03333	3.43333	2.7	0.6	1.3
THJ067	20171213	Kouseiren Takaoka Hospital	○	4526	CC21	UT	B:HS2	blaOXA-193 (100/99.87)	blaOXA-193	tet(O) (100/99.74)	.	.	T86I	0.6	2.56667	2.06667	0.6	4.43333	0.6	0.6	3.63333	2.86667	2.73333	3.3	3.3	3.1	0.6	0.6	0.6	0.6	2.73333	2.66667	1.1	3.66667	2.36667	0.6	1.7
THJ068	20171226	Kouseiren Takaoka Hospital	○	354	CC354	UT	R:HS53	blaOXA-193 (100/99.61)	blaOXA-460	.	.	.	.	0.6	2.3	2.03333	0.6	4.33333	0.6	4.33333	3.46667	2.63333	2.46667	2.76667	2.96667	2.83333	3.2	3.7	3.66667	3.93333	2.16667	2.76667	1.13333	3.7	2.76667	0.6	1.4
THJ069	20180114	Kouseiren Takaoka Hospital	○	354	CC354	R:HS53	R:HS53	blaOXA-193 (100/99.61)	blaOXA-460	.	.	.	.	0.6	2.5	1.3	0.6	4.36667	0.6	4	3.16667	2.63333	2.5	2.83333	3.06667	2.73333	2.83333	3.53333	3.36667	3.76667	1.96667	2.5	1.2	3.36667	2.7	0.6	1.16667
THJ070	20180118	Kouseiren Takaoka Hospital	×	n.t.	n.t.	R:HS53	n.t.	.	.	.	.	.	.	0.6	3.3	2.13333	0.6	4.33333	0.6	4.36667	3.33333	2.43333	2.6	2.76667	2.86667	2.63333	3.16667	3.93333	3.6	3.96667	2.63333	2.83333	0.966667	3.7	2.03333	0.6	1.46667
THJ071	20180119	Kouseiren Takaoka Hospital	○	918	CC48	UT	D:HS4 complex	blaOXA-193 (100/99.87)	blaOXA-193	.	.	.	.	0.6	2.66667	2.86667	0.6	4.43333	0.6	4.3	3.4	2.5	2.46667	2.86667	2.9	2.63333	3.26667	3.93333	3.73333	4.03333	2.7	2.7	1.1	3.4	3	0.6	1.8
THJ072	20180119	Kouseiren Takaoka Hospital	×	n.t.	n.t.	UT	n.t.	.	.	.	.	.	.	0.6	2.73333	2.36667	0.6	4.46667	0.6	4.3	3.43333	2.23333	2.23333	2.76667	2.86667	2.63333	3.06667	3.83333	3.56667	4.16667	2.4	2.73333	1.1	3.3	2.73333	0.6	1.66667
THJ073	20180122	Kouseiren Takaoka Hospital	×	n.t.	n.t.	D:HS4 complex	n.t.	.	.	.	.	.	.	0.6	2.56667	2.5	0.6	4.53333	0.6	4.53333	3.3	2.33333	2.2	2.73333	2.9	2.63333	3.06667	3.66667	3.66667	3.96667	2.46667	2.63333	1.06667	3.33333	2.76667	0.6	1.73333
THJ074	20180202	Kouseiren Takaoka Hospital	○	922	.	C:HS3	C:HS3	blaOXA-193 (100/99.74)	blaOXA-193	.	.	.	.	0.6	2.46667	2.83333	0.6	4.23333	0.6	4.36667	3.36667	2.63333	2.93333	3	3	3.06667	3.43333	3.96667	3.66667	3.96667	2.3	2.76667	1.23333	3.5	2.6	0.6	1.66667
THJ075	20180302	Kouseiren Takaoka Hospital	○	918	CC48	UT	D:HS4 complex	blaOXA-193 (100/99.87)	blaOXA-193	.	.	.	.	0.6	2.63333	2.6	0.6	4.66667	0.6	4.43333	3.43333	2.33333	2.4	2.83333	2.93333	2.76667	3.2	3.93333	3.76667	3.96667	2.66667	3	1.16667	3.26667	2.66667	0.6	1.6
THJ076	20180308	Kouseiren Takaoka Hospital	○	3155	CC354	R:HS53	R:HS53	blaOXA-193 (100/99.48)	blaOXA-460*	.	.	.	.	0.6	3.06667	1.9	0.6	4.33333	0.6	4.23333	3.73333	2.53333	2.56667	2.83333	3.13333	3.03333	3.36667	3.9	3.66667	3.66667	2.33333	2.56667	1.16667	3.43333	3.1	0.6	1.46667
THJ077	20180326	Kouseiren Takaoka Hospital	○	8071	.	D:HS4 complex	D:HS4 complex	blaOXA-193 (100/99.87)	blaOXA-193	.	.	.	T86I	0.6	2.86667	2.96667	0.6	4.56667	0.6	4.3	3.6	2.66667	2.8	3.06667	3.16667	2.96667	0.6	0.966667	0.733333	0.6	2.36667	2.76667	1.06667	3.4	1.33333	0.6	1.43333
THJ078	20180326	Kouseiren Takaoka Hospital	○	61	CC61	D:HS4 complex	D:HS4 complex	blaOXA-193 (100/99.87)	blaOXA-193	.	.	.	.	0.6	2.3	2.13333	0.6	4.56667	0.6	4.23333	3	2.33333	2.33333	3	2.93333	2.76667	3.06667	3.93333	3.43333	3.6	2.8	2.43333	1.26667	3.33333	1.7	0.6	1.3
THJ079	20180411	Kouseiren Takaoka Hospital	○	918	CC48	D:HS4 complex	D:HS4 complex	blaOXA-193 (100/99.87)	blaOXA-193	.	.	.	.	0.6	2.76667	2.73333	0.833333	4.56667	0.6	4.43333	3.33333	2.36667	2.4	2.73333	2.93333	2.73333	3.23333	3.76667	3.66667	3.9	2.26667	2.7	1.16667	3.53333	0.6	0.6	1.73333
THJ080	20180412	Kouseiren Takaoka Hospital	○	19	CC21	UT	A:HS1	blaOXA-193 (100/99.87)	blaOXA-193	.	.	.	T86I	0.6	2.6	1.56667	0.6	4.66667	0.6	4.23333	3.33333	2.63333	2.7	3.03333	3.1	3.03333	0.6	0.6	0.6	0.6	2.43333	2.4	0.966667	3.33333	3.06667	0.6	1.26667
THJ081	20180416	Kouseiren Takaoka Hospital	×	n.t.	n.t.	E:HS5	n.t.	.	.	.	.	.	.	0.6	1.8	1.83333	0.6	4.5	0.6	4.33333	3.66667	2.46667	2.5	2.86667	2.93333	2.9	0.6	0.6	0.6	0.6	2.66667	2.83333	1.03333	3.6	2.86667	0.6	1.5
THJ082	20180417	Kouseiren Takaoka Hospital	○	918	CC48	D:HS4 complex	D:HS4 complex	blaOXA-193 (100/99.87)	blaOXA-193	.	.	.	.	0.6	2.8	3.03333	0.6	4.76667	0.6	4.33333	3.63333	2.6	2.7	2.8	3.03333	2.83333	3.23333	3.83333	3.7	3.7	2.46667	2.86667	1.16667	3.5	2.63333	0.6	1.56667
THJ083	20180518	Kouseiren Takaoka Hospital	○	1326	CC45	UT	HS42	blaOXA-184 (100/99.87)	blaOXA-184	.	.	.	.	0.6	1.03333	1.73333	0.6	4.6	0.6	4.63333	3.5	2.5	2.5	3	3.1	2.86667	3.23333	4	3.93333	4.23333	2.9	2.7	1.26667	3.7	3.3	0.6	1.56667
THJ084	20180709	Kouseiren Takaoka Hospital	○	22	CC22	O:HS19	O:HS19	blaOXA-193 (100/99.74)	blaOXA-592	.	.	.	T86I	0.6	1.83333	1.76667	0.6	4.36667	0.6	4.26667	3.7	2.43333	2.46667	2.76667	2.96667	2.66667	0.6	0.6	0.733333	0.6	2.46667	2.73333	1.03333	3.66667	2.66667	0.6	1.63333
THJ085	20180712	Kouseiren Takaoka Hospital	○	10443	CC658	UT	U:HS31	blaOXA-193 (100/99.74)	blaOXA-193	.	.	.	.	0.6	1.96667	2.1	0.6	4.33333	0.6	4.3	3.4	2.5	2.46667	2.96667	3.03333	2.66667	3.03333	3.8	3.7	3.9	2.4	2.9	1.03333	3.46667	2.16667	0.6	1.36667
THJ086	20180717	Kouseiren Takaoka Hospital	○	22	CC22	O:HS19	O:HS19	blaOXA-193 (100/99.74)	blaOXA-592	.	.	.	T86I	0.6	1.96667	1.96667	0.6	4.3	0.6	4.36667	3.73333	2.4	2.63333	2.8	3	2.7	0.6	0.6	0.6	0.6	2.7	2.63333	1.03333	3.46667	2.5	0.6	1.56667
THJ087	20180802	Kouseiren Takaoka Hospital	○	918	CC48	UT	D:HS4 complex	blaOXA-193 (100/99.87)	blaOXA-193	.	.	.	.	0.6	2.76667	2.53333	0.6	4.5	0.6	4.63333	3.4	2.56667	2.56667	2.9	3.23333	3.03333	3.3	4.2	3.9	4.06667	2.66667	2.83333	1.2	3.53333	2.9	0.6	1.63333
THJ088	20180809	Kouseiren Takaoka Hospital	×	n.t.	n.t.	L:HS15	n.t.	.	.	.	.	.	.	0.6	1.56667	0.766667	0.6	4.7	0.6	3.86667	3	2.43333	2.4	3	3	2.86667	2.66667	3.56667	3.33333	3.63333	1.96667	1.9	1.06667	3.36667	2.6	0.6	1.43333
THJ089	20180901	Kouseiren Takaoka Hospital	○	61	CC61	D:HS4 complex	D:HS4 complex	blaOXA-193 (100/99.87)	blaOXA-193	.	.	.	.	0.6	2.23333	2.06667	0.6	4.7	0.6	4.26667	3	2.5	2.4	2.83333	2.96667	2.73333	2.86667	3.76667	3.46667	3.7	2.46667	2.46667	1.2	3.4	1.36667	0.6	1.16667
THJ090	20180912	Kouseiren Takaoka Hospital	○	806	CC21	D:HS4 complex	D:HS4 complex	blaOXA-193 (100/99.87)	blaOXA-193	.	.	.	.	0.6	2.96667	2.6	1.9	4.56667	0.733333	4.43333	3.1	2.6	2.43333	2.93333	3.1	2.9	3.2	3.93333	3.6	4.13333	2.33333	2.53333	1.23333	3.5	3	0.6	1.33333
THJ091	20180916	Kouseiren Takaoka Hospital	○	22	CC22	O:HS19	O:HS19	blaOXA-193 (100/99.87)	blaOXA-193	.	.	.	T86I	0.6	2.1	2.26667	0.6	4.36667	0.6	4.36667	3.66667	2.33333	2.43333	2.76667	2.9	2.73333	0.6	0.6	0.6	0.6	2.7	3	1	3.56667	2.2	0.6	1.5
THJ092	20180916	Kouseiren Takaoka Hospital	×	n.t.	n.t.	UT	n.t.	.	.	.	.	.	.	0.6	2.2	2.16667	0.6	4.5	0.6	4.43333	3.76667	2.36667	2.6	2.9	3	2.76667	0.6	0.6	0.6	0.6	2.7	2.9	1.03333	3.83333	2.3	0.6	1.6
THJ093	20180921	Kouseiren Takaoka Hospital	×	n.t.	n.t.	UT	n.t.	.	.	.	.	.	.	0.6	2.13333	2.26667	0.6	4.43333	0.6	4.13333	3.7	2.36667	2.36667	2.73333	2.86667	2.7	0.6	0.6	0.6	0.6	2.63333	2.86667	1.06667	3.7	2.3	0.6	1.56667
THJ094	20181019	Kouseiren Takaoka Hospital	○	806	CC21	UT	D:HS4 complex	blaOXA-193 (100/99.87)	blaOXA-193	tet(O) (99.95/94.85)	.	.	T86I	0.6	2.46667	2.5	0.6	4.73333	0.6	0.6	3.36667	2.43333	2.73333	3.06667	3.13333	2.8	0.6	0.6	0.6	0.6	2.46667	2.76667	1.2	3.8	1.9	0.6	1.56667
THJ095	20181105	Kouseiren Takaoka Hospital	○	354	CC354	UT	R:HS53	blaOXA-193 (100/99.61)	blaOXA-460	tet(O) (100/99.32)	.	.	T86I	0.6	2.26667	1.8	0.6	4.53333	0.6	1.13333	3.5	2.6	2.43333	2.9	3	2.73333	0.6	0.6	0.6	0.6	2.73333	2.8	1.26667	3.43333	3.03333	0.6	1.36667
THJ096	20181203	Kouseiren Takaoka Hospital	○	4389	CC464	UT	D:HS4 complex	blaOXA-193 (100/99.48)	blaOXA-461	tet(O) (100/99.43)	.	.	T86I	0.6	0.6	1.23333	0.6	4.6	0.6	0.6	3.4	2.63333	2.73333	3.2	3.1	2.83333	0.6	0.6	0.6	0.6	2.93333	2.43333	0.966667	3.26667	2.43333	0.6	1.3
THJ097	20190117	Kouseiren Takaoka Hospital	○	8071	.	I:HS10	I:HS10	blaOXA-193 (100/99.87)	blaOXA-193	tet(O) (100/99.74)	.	.	T86I	0.6	2.6	2.33333	0.6	4.73333	0.6	1.1	3.6	2.76667	2.76667	3.16667	3.1	2.96667	0.6	0.6	0.6	0.6	2.3	3.1	1.13333	3.93333	2.1	0.6	1.53333
THJ098	20190118	Toyama Prefectural Takaoka Health and welfare center	○	440	CC443	Y:HS37	Y:HS37	blaOXA-61 (93.54/89.32)	blaOXA-576	.	.	.	T86I	0.6	2.73333	1.86667	0.6	4.33333	0.6	3.93333	3.16667	2.4	2.6	2.7	3.03333	2.66667	0.6	0.6	0.6	0.6	2.4	2.76667	1.03333	3.23333	2.63333	0.6	1.33333
THJ099	20190131	Kouseiren Takaoka Hospital	○	806	CC21	D:HS4 complex	D:HS4 complex	blaOXA-193 (100/99.87)	blaOXA-193	tet(O) (99.95/94.85)	.	.	T86I	0.6	2.56667	2.76667	1.4	4.73333	0.6	0.6	3.6	2.2	2.26667	2.83333	3.06667	2.7	0.6	0.6	0.6	0.6	2.56667	3	0.9	3.66667	1.86667	0.6	1.53333
THJ100	20190213	Kouseiren Takaoka Hospital	○	12007	CC45	F:HS6	F:HS6	blaOXA-193 (100/99.74)	blaOXA-592	.	.	.	.	0.6	2.46667	3.16667	1.73333	4.33333	2	4.3	3.56667	2.06667	2	2.63333	2.63333	2.7	3.16667	3.8	3.63333	4	2.5	2.66667	1.06667	3.46667	2.86667	0.6	1.66667
THJ101	20190218	Kouseiren Takaoka Hospital	○	806	CC21	D:HS4 complex	D:HS4 complex	blaOXA-193 (100/99.87)	blaOXA-193	tet(O) (99.95/94.85)	.	.	.	0.6	3.16667	2.93333	2.8	4.83333	1.76667	0.6	3.66667	2.76667	2.66667	2.96667	3.23333	3.06667	3.26667	4.06667	4	4.16667	2.6	2.66667	1.23333	3.66667	3	0.6	1.5
THJ102	20190529	Kouseiren Takaoka Hospital	○	459	CC42	UT	Z4:HS45	.	.	.	.	.	.	0.6	2.96667	2.43333	0.6	4.36667	0.6	4.2	3.46667	2.2	2.16667	2.63333	2.73333	2.6	3.2	3.83333	3.6	3.83333	2.5	2.56667	0.9	3.43333	2.2	0.6	1.23333
THJ103	20190531	Kouseiren Takaoka Hospital	○	12008	CC353	C:HS3	C:HS3	.	.	.	.	.	.	0.6	2.16667	0.866667	0.6	4.66667	0.6	3.33333	3.06667	2.6	2.56667	2.93333	3.06667	2.86667	2.8	3.5	3.33333	3.56667	0.6	1.76667	1.2	3.16667	1.5	0.6	1.13333
THJ104	20190601	Kouseiren Takaoka Hospital	○	19	CC21	A:HS1	A:HS1	blaOXA-193 (100/99.87)	blaOXA-193	.	.	.	T86I	0.6	2.06667	2.23333	0.6	4.2	0.6	4.13333	3.5	2.5	2.53333	2.93333	3.03333	2.7	0.6	0.6	0.6	0.6	2.3	2.66667	0.833333	3.7	2.86667	0.6	1.46667
THJ105	20190610	Kouseiren Takaoka Hospital	○	6196	CC354	R:HS53	R:HS53	blaOXA-193 (100/99.61)	blaOXA-460	.	.	.	.	0.6	2.53333	2.13333	0.6	4.13333	0.6	4.26667	3.4	2.53333	2.33333	2.9	2.83333	2.73333	3.06667	3.73333	3.63333	4	2.16667	2.76667	1.13333	3.6	2.93333	0.6	1.4
THJ106	20190621	Kouseiren Takaoka Hospital	○	22	CC22	UT	O:HS19	blaOXA-193 (100/99.87)	blaOXA-193	.	.	.	T86I	0.6	2.03333	2.3	0.6	4.23333	0.6	4.26667	3.56667	2.16667	2.2	2.6	2.8	2.53333	0.6	0.6	0.6	0.6	2.73333	2.76667	1.13333	3.5	2.26667	0.6	1.43333
THJ107	20190701	Kouseiren Takaoka Hospital	○	21	CC21	B:HS2	B:HS2	blaOXA-193 (100/99.87)	blaOXA-193	.	.	.	T86I	0.6	2	2.13333	0.6	4.5	0.6	4.6	3.53333	2.36667	2.43333	2.83333	2.93333	2.66667	0.6	0.6	0.733333	0.733333	2.93333	2.83333	0.866667	3.56667	2.2	0.6	1.43333
THJ108	20190706	Kouseiren Takaoka Hospital	○	4526	CC21	B:HS2	B:HS2	blaOXA-193 (100/99.87)	blaOXA-193	tet(O) (100/99.74)	.	.	T86I	0.6	2.46667	2.3	0.6	4.63333	0.6	0.733333	3.7	2.56667	2.46667	2.96667	3.16667	2.9	0.6	0.6	0.6	0.6	3.06667	2.8	1.16667	3.6	2.63333	0.6	1.63333
THJ109	20190819	Kouseiren Takaoka Hospital	○	4526	CC21	B:HS2	B:HS2	blaOXA-193 (100/99.87)	blaOXA-193	tet(O) (100/99.74)	.	.	T86I	0.6	2.4	2.26667	0.6	4.33333	0.6	0.6	3.46667	2.63333	2.56667	2.96667	3.03333	2.83333	0.6	0.6	0.6	0.6	2.56667	2.8	1.1	3.66667	2.5	0.6	1.6
THJ110	20190905	Kouseiren Takaoka Hospital	○	21	CC21	B:HS2	B:HS2	blaOXA-193 (100/99.87)	blaOXA-193	.	.	.	T86I	0.6	2.43333	2.16667	0.6	4.5	0.6	4.46667	3.26667	2.23333	2.2	2.8	2.9	2.63333	0.6	0.6	0.6	0.6	2.5	2.66667	1	3.56667	2.2	0.6	1.43333
THJ111	20191007	Kouseiren Takaoka Hospital	○	11671	.	C:HS3	C:HS3	blaOXA-193 (100/99.74)	blaOXA-193	tet(O) (99.95/94.85)	.	.	T86I	0.6	2.3	2.3	0.6	4.26667	0.6	0.6	3.4	2.66667	3.13333	3	2.96667	2.9	0.6	0.6	0.6	0.6	2.1	2.6	1.26667	3.5	2.2	0.6	1.56667
THJ112	20191011	Toyama City Public Health Center	○	11671	.	C:HS3	C:HS3	blaOXA-193 (100/99.74)	blaOXA-193	tet(O) (99.95/94.85)	.	.	T86I	0.6	2.46667	2.53333	0.6	4.43333	0.6	0.766667	3.63333	2.46667	2.93333	2.93333	3.2	2.8	0.6	0.6	0.6	0.6	2.23333	2.63333	1.33333	3.56667	2.46667	0.6	1.53333
THJ113	20191022	Toyama City Public Health Center	○	440	CC443	C:HS3	Y:HS37	blaOXA-61 (93.54/89.32)	blaOXA-576	.	.	.	T86I	0.6	2.6	1.66667	0.6	4.26667	0.6	3.8	3.2	2.53333	2.46667	2.96667	2.96667	2.8	0.6	0.6	0.6	0.6	2.1	2.13333	1.03333	3.06667	2.6	0.6	1.03333
THJ114	20191114	Kouseiren Takaoka Hospital	○	4526	CC21	B:HS2	B:HS2	blaOXA-193 (100/99.87)	blaOXA-193	tet(O) (100/99.74)	.	.	T86I	0.6	2.5	2.4	0.6	4.33333	0.6	0.733333	3.83333	2.66667	2.66667	3	3.06667	3.1	0.6	0.6	0.6	0.6	2.7	2.93333	1.06667	3.5	2.66667	0.6	1.66667
THJ115	20191206	Kouseiren Takaoka Hospital	○	12009	CC354	R:HS53	R:HS53	blaOXA-193 (100/99.61)	blaOXA-460	.	.	.	T86I	0.6	2.66667	1.76667	0.6	4.26667	0.6	4.4	3.4	2.46667	2.66667	2.83333	3.06667	2.73333	0.6	0.6	0.6	0.6	2.36667	2.7	1.23333	3.56667	2.66667	0.6	1.36667
THJ116	20200110	Kouseiren Takaoka Hospital	○	22	CC22	C:HS3	O:HS19	blaOXA-193 (100/99.87)	blaOXA-193	.	.	.	.	0.6	1.73333	1.76667	0.6	4.6	0.6	3.8	3.16667	2.4	2.63333	2.73333	2.83333	2.7	2.8	3.6	3.3	3.66667	2.8	1.83333	1.23333	3.06667	2.5	0.6	1.13333
CX1: cloxacillin, AM10: ampicillin, CEC30: cefaclor, CMZ30: cefmetazole, IPM10: imipenem, ATM30: aztreonam, Te30: tetracycline, E15: erythromycin, S10: streptomycin, K30: kanamycin, AN30: amikacin, ARB30: arbekacin, GM10: gentamicin, NA30: nalidixic acid, NOR10: norfloxacin, OFX5: ofloxacin, CIP5: ciprofloxacin, SXT: sulfamethoxazole-trimethoprim, LZD30: linezolid, CL10: colistin, C30: chloramphe…
n.t.: not tested
*: UT=untypeable
**: Run blastx in Beta-Lactamase DataBase (BDSL) (1) on the sequences identified by the screening software.
References
1. Naas, T. Oueslati, S. Bonnin, R. A. Dabos, M. L. Zavala, A. Dortet, L. Retailleau, P. Iorga, B. I. 2017. Beta-Lactamase DataBase (BLDB) – Structure and Function. J. Enzyme Inhib. Med. Chem. 32:917-919.

## Sheet: Table S2
Table S2. Summary of the primer sequences for Penner genotyping in the C. jejuni.
Primers	Product size (bp)	Penner Recognized	Forward sequence	Reverse sequence	ref
MiX Alpha
Mu_HS2	62	HS2	CAGCATTGGAGGATTTACAATATAT	CATCCTAGCACAACTCACTTCA	1
Mu_HS3	149	HS3	GGTAAGGTTGATTCTGGGTTTAAT	AGATTAGGCCAAGCAATGATAA	1
Mu_HS4A	370	HS4A	TATATTTGGTTAGGGATCCA	CCTAACATATCATACACTACGGT	1
Mu_HS6	185	HS6 & HS7	CATACATTTGCTTTCAGATTCTTTAC	ACACGCCTATTGTTGTTGTTC	1
Mu_HS10	229	HS10	TCTTATGCAGCACGCTGAT	CAAATTCAATCGACTAGCCACT	1
Mu_HS15	325	HS15, HS31 & HS58	ACAGGTAATAAAATGTGCGAGTTT	ATGCATCTGCAACATCATCC	1
Mu_HS41	279	HS41	CTTACATATGCTGGTAGAGATGATATG	TGCAATCTCTAAAGCCCAAG	1
Mu_HS53	251	HS53	AGGCAAGCAGGAATTGTTT	TTAATTGCTCTTTGGCAATCTT	1
Mu_HS19	450	HS19	CGAGGATGAAAATGCCTCAA	GGCAACAAACAAACATATTCAGA	1
Mu_HS63	522	HS63	AAATTTGTTTTTCATATTTTTACGG	TTAGGTGCGGTTACCAAAGG	1
Mu_HS33	819	HS33 & HS35	GTAGCGGATCAGCAGCATTA	CATCAAAATCATCTTTTAACACCAA	1
MiX Beta
Mu_HS1	610	HS1	TTGGCGGTAAGTTTTTGAAGA	GCAAGAGAAACATCTCGCCTA	1
Mu_HS4B	652	HS4B	GTGGACATGGAACTGGGACT	AAAACGTTTAAAGTCAGTGGAAA	1
Mu_HS8	342	HS8 & HS17	TTCACGTGGAGGATTATTGG	TTGAACATTTCATGTGTATTCCCTA	1
Mu_HS23/36	161	HS23 & HS36	GCTTGGGAGATGAATTTACCTTTA	GCTTTATATCTATCCAGTCCATTATCA	1
Mu_HS42	440	HS42	ATGGTAAAACCGGCATTTCA	ATGCTTCAGTTCCACCCAAA	1
Mu_HS57	100	HS57	GGGGTAAAATAGCCAATATTCCA	CCAACAAGCCATATTTGTTTTTC	1
Mu_HS12	201	HS12	GGAGGTAAAACGATATTCTCCTTAAA	TGAAGATTTTGAATGGATGTGTG	1
Mu_HS27	280	HS27	GAATAAATATTGCTTCCATACTTTCAA	GCAAAATGAGAATCTCCACCA	1
Mu_HS21	801	HS21	TGGATGGGATATTGATGACAA	CCCTGGAAGAGTATGGGACA	1
Mu_HS31	857	HS5 & HS31	GGCAAAGAGCTTTATTTTGTTGA	GCCGTAGCAACATCAAATACA	1
Mix Gamma
Mu_HS44	148	HS44	AGAAGATGCACTAGGCTCTAG	GCTATCTAATTCCATCCCTG	1
Mu_HS45	128	HS45, HS5, HS32, & HS60	TCCACTTGGGATGAAAAGGA	ACCGCATACTTTGAGCCTGT	1
Mu_HS29	185	HS29	CCCATATTTAAACAATGGAGTGA	TCATACTTTGAAAAACATTATCTGGA	1
Mu_HS22	216	HS22	TCATGGAGCTGGAACAACAG	GCTGGAACTTCTTTTGCAATC	1
Mu_HS9	278	HS9	AAAACTATTAGCTTGATTTTACCTTGG	GCGAAAGACGGATTGTTCAT	1
Mu_HS37	541	HS37	TGGATGAAGGGGACTTATGG	TGGTTTGAAGAGCATCAGCA	1
Mu_HS18	653	HS18	CAGCTATAAATCATGGGTATTGGA	GTAATCAATACATTTTTCCTTGCTT	1
Mix Delta
Mu_HS58	85	HS58 & HS32	TCCGGAAAAATTTTATTTAGATTCTC	AACAATACCAGGATACCAATCTTCA	1
Mu_HS52	170	HS52	AAAACACGCTATTAATCATGGTGAC	ATGTAGGCCAAGTTATACAACCTTTT	1
Mu_HS60	241	HS60	GAAATCATTTTTATGATATTGTGGTT	TCACAGTCACAATAAATAGCCAAA	1
Mu_HS55	341	HS55	GAGATGGTGGTGGTCATCAA	ACGTTGCAACCAATCCTTTG	1
Mu_HS32	420	HS32	GCATACCAGATGGCTTTGG	AATGCAGCGTGCTTCTTATTT	1
Mu_HS11	540	HS11	GAATTGGACATAACCACGGAAT	ATGCAAAGTGCACATATTCTCC	1
Mu_HS40	636	HS40	CAACCCTTGGATGACAATAGAGA	ACCGTCAATATCATCAGGATTTA	1
References
1. Poly F, Serichantalergs O, Kuroiwa J, Pootong P, Mason C, Guerry P, Parker CT. 2015. Updated Campylobacter jejuni Capsule PCR Multiplex Typing System and Its Application to Clinical Isolates from South and Southeast Asia. PLoS One 10:e0144349.

## Sheet: Table S3
Table S3. Accession numbers of C. jejuni genomes used in this study
Strain name	Assembly level	Biosample	GenBank Accession number
THJ001	complete	SAMD00491644	AP025949.1	AP025950.1
THJ002	draft	SAMD00491645	BRLK00000000.1
THJ003	complete	SAMD00491646	AP025951.1	AP025952.1
THJ004	complete	SAMD00491647	AP025953.1	AP025954.1
THJ005	draft	SAMD00491648	BRLL00000000.1
THJ006	n.s.	SAMD00491649
THJ007	complete	SAMD00491650	AP025955.1	AP025956.1
THJ008	draft	SAMD00491651	BRLM00000000.1
THJ009	draft	SAMD00491652	BRLN00000000.1
THJ010	draft	SAMD00491653	BRLO00000000.1
THJ011	draft	SAMD00491654	BRLP00000000.1
THJ012	draft	SAMD00491655	BRLQ00000000.1
THJ013	draft	SAMD00491656	BRLR00000000.1
THJ014	complete	SAMD00491657	AP025957.1	AP025958.1
THJ015	n.s.	SAMD00491658
THJ016	complete	SAMD00491659	AP025959.1	AP025960.1
THJ017	complete	SAMD00491660	AP025961.1	AP025962.1
THJ018	draft	SAMD00491661	BRLS00000000.1
THJ019	complete	SAMD00491662	AP025963.1	AP025964.1
THJ020	complete	SAMD00491663	AP025965.1
THJ021	draft	SAMD00491664	BRLT00000000.1
THJ022	complete	SAMD00491665	AP025966.1	AP025967.1
THJ023	draft	SAMD00491666	BRLU00000000.1
THJ024	n.s.	SAMD00491667
THJ025	draft	SAMD00491668	BRLV00000000.1
THJ026	complete	SAMD00491669	AP025968.1	AP025969.1
THJ027	draft	SAMD00491670	BRLW00000000.1
THJ028	complete	SAMD00491671	AP025970.1	AP025971.1
THJ029	draft	SAMD00491672	BRLX00000000.1
THJ030	n.s.	SAMD00491673
THJ031	draft	SAMD00491674	BRLY00000000.1
THJ032	draft	SAMD00491675	BRLZ00000000.1
THJ033	complete	SAMD00491676	AP025972.1	AP025973.1
THJ034	draft	SAMD00491677	BRMA00000000.1
THJ035	draft	SAMD00491678	BRMB00000000.1
THJ036	draft	SAMD00491679	BRMC00000000.1
THJ037	complete	SAMD00491680	AP025974.1	AP025975.1	AP025976.1
THJ038	draft	SAMD00491681	BRMD00000000.1
THJ039	draft	SAMD00491682	BRME00000000.1
THJ040	draft	SAMD00491683	BRMF00000000.1
THJ041	draft	SAMD00491684	BRMG00000000.1
THJ042	draft	SAMD00491685	BRMH00000000.1
THJ043	draft	SAMD00491686	BRMI00000000.1
THJ044	n.s.	SAMD00491687
THJ045	n.s.	SAMD00491688
THJ046	draft	SAMD00491689	BRMJ00000000.1
THJ047	complete	SAMD00491690	AP025977.1	AP025978.1
THJ048	complete	SAMD00491691	AP025979.1	AP025980.1
THJ049	draft	SAMD00491692	BRMK00000000.1
THJ050	draft	SAMD00491693	BRML00000000.1
THJ051	n.s.	SAMD00491694
THJ052	draft	SAMD00491695	BRMM00000000.1
THJ053	draft	SAMD00491696	BRMN00000000.1
THJ054	draft	SAMD00491697	BRMO00000000.1
THJ055	draft	SAMD00491698	BRMP00000000.1
THJ056	complete	SAMD00491699	AP025981.1	AP025982.1
THJ057	complete	SAMD00491700	AP025983.1	AP025984.1
THJ058	draft	SAMD00491701	BRMQ00000000.1
THJ059	complete	SAMD00491702	AP025985.1	AP025986.1
THJ060	draft	SAMD00491703	BRMR00000000.1
THJ061	n.s.	SAMD00491704
THJ062	draft	SAMD00491705	BRMS00000000.1
THJ063	draft	SAMD00491706	BRMT00000000.1
THJ064	draft	SAMD00491707	BRMU00000000.1
THJ065	complete	SAMD00491708	AP025987.1	AP025988.1	AP025989.1
THJ066	draft	SAMD00491709	BRMV00000000.1
THJ067	complete	SAMD00491710	AP025990.1	AP025991.1
THJ068	draft	SAMD00491711	BRMW00000000.1
THJ069	draft	SAMD00491712	BRMX00000000.1
THJ070	n.s.	SAMD00491713
THJ071	draft	SAMD00491714	BRMY00000000.1
THJ072	n.s.	SAMD00491715
THJ073	n.s.	SAMD00491716
THJ074	draft	SAMD00491717	BRMZ00000000.1
THJ075	draft	SAMD00491718	BRNA00000000.1
THJ076	draft	SAMD00491719	BRNB00000000.1
THJ077	draft	SAMD00491720	BRNC00000000.1
THJ078	draft	SAMD00491721	BRND00000000.1
THJ079	draft	SAMD00491722	BRNE00000000.1
THJ080	draft	SAMD00491723	BRNF00000000.1
THJ081	n.s.	SAMD00491724
THJ082	draft	SAMD00491725	BRNG00000000.1
THJ083	draft	SAMD00491726	BRNH00000000.1
THJ084	draft	SAMD00491727	BRNI00000000.1
THJ085	draft	SAMD00491728	BRNJ00000000.1
THJ086	draft	SAMD00491729	BRNK00000000.1
THJ087	draft	SAMD00491730	BRNL00000000.1
THJ088	n.s.	SAMD00491731
THJ089	draft	SAMD00491732	BRNM00000000.1
THJ090	draft	SAMD00491733	BRNN00000000.1
THJ091	draft	SAMD00491734	BRNO01000001.1
THJ092	n.s.	SAMD00491735
THJ093	n.s.	SAMD00491736
THJ094	complete	SAMD00491737	AP025992.1	AP025993.1	AP025994.1
THJ095	complete	SAMD00491738	AP025995.1
THJ096	complete	SAMD00491739	AP025996.1	AP025997.1	AP025998.1
THJ097	complete	SAMD00491740	AP025999.1	AP026000.1
THJ098	draft	SAMD00491741	BRNP00000000.1
THJ099	complete	SAMD00491742	AP026001.1	AP026002.1
THJ100	draft	SAMD00491743	BRNQ00000000.1
THJ101	complete	SAMD00491744	AP026003.1	AP026004.1
THJ102	draft	SAMD00491745	BRNR00000000.1
THJ103	draft	SAMD00491746	BRNS00000000.1
THJ104	draft	SAMD00491747	BRNT00000000.1
THJ105	draft	SAMD00491748	BRNU00000000.1
THJ106	draft	SAMD00491749	BRNV00000000.1
THJ107	draft	SAMD00491750	BRNW00000000.1
THJ108	complete	SAMD00491751	AP026005.1	AP026006.1
THJ109	complete	SAMD00491752	AP026007.1	AP026008.1
THJ110	draft	SAMD00491753	BRNX00000000.1
THJ111	complete	SAMD00491754	AP026009.1	AP026010.1
THJ112	complete	SAMD00491755	AP026011.1	AP026012.1	AP026013.1
THJ113	draft	SAMD00491756	BRNY00000000.1
THJ114	complete	SAMD00491757	AP026014.1	AP026015.1
THJ115	draft	SAMD00491758	BRNZ00000000.1
THJ116	draft	SAMD00491759	BROA00000000.1
n.s.: not sequenced
